# Supplementary material for: Hair Growth Regulation by Fibroblast Growth Factor 12 (FGF12)
Source: Int J Mol Sci. 2022 Aug 22;23(16):9467. doi: 10.3390/ijms23169467 (PMC9409131; doi:10.3390/ijms23169467)
Supplement: Supplementary file 1 [file ijms-23-09467-s001.zip]

Archive with 1 entries (1 files):
- ijms-1787124-supplementary.pdf
